# Supplementary material for: Inability to pursue nonrigid motion produces instability of spatial perception
Source: Sci Adv. 2024 Nov 6;10(45):eadp6204. doi: 10.1126/sciadv.adp6204 (PMC11540027; doi:10.1126/sciadv.adp6204)
Supplement: Supplementary file 2 — Movies S1 to S7 [file sciadv.adp6204_movies_s1_to_s7.zip]

Archive with 7 entries (7 files):
- adp6204_movie_s1.mp4
- adp6204_movie_s2.mp4
- adp6204_movie_s3.mp4
- adp6204_movie_s4.mp4
- adp6204_movie_s5.mp4
- adp6204_movie_s6.mp4
- adp6204_movie_s7.mp4
